# Supplementary material for: Evaluation of Zonulin Expression and Its Potential Clinical Significance in Glioblastoma
Source: Cancers (Basel). 2024 Jan 14;16(2):356. doi: 10.3390/cancers16020356 (PMC10814510; doi:10.3390/cancers16020356)
Supplement: Supplementary file 1 [file cancers-16-00356-s001.zip]

Archive with 1 entries (1 files):
- cancers-2788726-supplementary.pdf
